# Supplementary material for: Identification of ANT2 as a Druggable Target for Endocrine-Resistant ERα-Positive Breast Cancer
Source: Int J Mol Sci. 2026 Apr 21;27(8):3704. doi: 10.3390/ijms27083704 (PMC13116172; doi:10.3390/ijms27083704)
Supplement: Supplementary file 1 [file ijms-27-03704-s001.zip]

Archive with 4 entries (4 files):
- Supplymental Information.pdf
- Video S1.mp4
- Video S2.mp4
- Video S3.mp4
